# Supplementary material for: Combining Analytical Approaches and Multiple Sources of Information to Improve Interpretation of Diagnostic Test Results for Tuberculosis in Wild Meerkats
Source: Animals (Basel). 2021 Dec 4;11(12):3453. doi: 10.3390/ani11123453 (PMC8698085; doi:10.3390/ani11123453)
Supplement: Supplementary file 1 [file animals-11-03453-s001.zip]

Archive with 3 entries (2 files):
- animals-1459951-supplementary/
- animals-1459951-supplementary/Supplementary Figures.pdf
- animals-1459951-supplementary/Supplementary Table.pdf
